# Supplementary material for: Bifidobacterium animalis subsp. lactis BPL1™ and Its Lipoteichoic Acid Modulate Longevity and Improve Age/Stress-Related Behaviors in Caenorhabditis elegans
Source: Antioxidants (Basel). 2023 Dec 13;12(12):2107. doi: 10.3390/antiox12122107 (PMC10740966; doi:10.3390/antiox12122107)
Supplement: Supplementary file 1 [file antioxidants-12-02107-s001.zip]

Archive with 1 entries (1 files):
- antioxidants-2739978-supplementary.pdf
